# Supplementary material for: Hemorrhagic schwannoma of the trochlear nerve: Case report and a review of the literature
Source: Front Oncol. 2023 Jan 13;12:1097155. doi: 10.3389/fonc.2022.1097155 (PMC9880228; doi:10.3389/fonc.2022.1097155)
Supplement: Supplementary file 1 [file Table_1.xls]

## Sheet: Sheet1
Supplementary Table 1. Clinical, radiological, surgical and follow-up data of 43 reported cases with pathologically confirmed trochlear schwannomas
Case no.	First author	Publication year	Country	Age (years)	Gender	Initial sympotoms	Symptom duration (months)	Preoperative trochlear palsy	Side	Tumor location	Size (mm)	Surgical approach	Degree of Resection	Follow-up (months)	Outcome
1	King	1976	United States	55	F	Ataxia, facial and extremity hemiparesthesias, occipital headache, vertigo	12	No	Left	Cisternal	30 × 40	Subtemporal transtentorial	Total	18	Trochlear nerve palsy
2	Boggan	1979	United States	32	F	Headache; diplopia; facial paresis, hemianesthesia and hemiparesthesias; extremity hemiparesis, ataxia	24	Yes	Right	Cisternal	40	Frontotemporoparietal	Total	8	Trochlear nerve palsy
3	Leunda	1982	Spain	16	F	Headache, diplopia	5	Yes	Left	Cisternocavernous	45	Subtemporal transtentorial	Total	6	Trochlear nerve palsy
4	Leunda	1982	Spain	54	M	Headache, diplopia	7	Yes	Right	Cisternal	35	Subtemporal transtentorial	Total	12	Trochlear nerve palsy
5	Garen	1987	Australia	18	F	Diplopia, ptosis	6	No	Left	Cisternal	25	Subtemporal transtentorial	Total	Discharge	Partial right third nerve palsy
6	Yamamoto	1987	Japan	37	F	Headache, nausea, vomiting, diplopia	<1 week	Yes	Right	Cisternal	10 × 9 × 7	Subtemporal transtentorial	Total	60	Trochlear nerve palsy
7	Tokuriki	1988	Japan	43	M	Ataxia, extremity hemiplegia and hemianesthesia	13	No	Right	Cisternal	ND	Subtemporal transtentorial	Subtotal	1	Trochlear nerve palsy
8	Maurice-Williams	1989	UK	56	M	Facial and extremity hemiparesis, headache, diplopia, dysarthria	5	No	Right	Cisternal	20	Suboccipital	Total	24	Trochlear nerve palsy
9	Celli	1992	Italy	51	M	Ataxia, hemiparesthesias, diplopia, headache, facial swelling	12	Yes	Right	Cisternal	40 × 30	Subtemporal transtentorial	Total	60	Trochlear nerve palsy
10	Abe	1994	Japan	57	M	Headache, facial hemianesthesia	2	No	Right	Cisternal	ND	Subtemporal transtentorial	Subtotal	4	Trochlear nerve palsy
11	Jackowski	1994	UK	26	F	Headache, diplopia, tongue hemianesthesia	8	Yes	Left	Cisternal	ND	Transtemporal	Total	6	Trochlear nerve palsy
12	Dolenc	1996	Slovenia	68	M	Diplopia, extremity hemiparesis	24	No	Right	Cisternal	30 × 25 × 25	Lateral suboccipital/retrosigmoid	Total	2	Diplopia resolved; extremity hemiparesis improved
13	Beppu	1997	Japan	66	M	Tinnitus, hearing loss, vertigo, diplopia, facial hemianesthesia	60	No.	Right	Cisternal	2 × 2 × 1	Lateral suboccipital/retrosigmoid	Total	Discharge	Sixth nerve palsy
14	Santoreneos	1997	Australia	35	F	Headache, ataxia, extremity and facial hemiparesis	2	No	Left	Cisternal	ND	Subtemporal transtentorial	Total	23	Trochlear nerve palsy
15	Nadkarni	1999	India	48	F	Inappropriate laughter	6	No	Left	Cisternal	ND	Subtemporal transtentorial	Total	6	Trochlear nerve palsy
16	Matsui	2002	Japan	61	M	Extremity hemiparesis, dysphagia, diplopia, ataxia	3	Yes	Left	Cisternal	ND	Presigmoid transpetrosal	Total	36	Trochlear nerve palsy
17	Shenouda	2002	UK	49	M	Headache, ataxia, diplopia, dysphagia, amnesia	3 weeks	Yes	Left	Cisternocavernous	40 × 30	Presigmoid combined transpetrosal	Total	72	Trochlear nerve palsy
18	Türe	2002	Turkey	31	M	Diplopia	2	Yes	Left	Cisternal	20 × 15	Infratentorial lateral supracerebellar	Total	ND	Trochlear nerve palsy
19	Veshchev	2002	Israel	26	F	Atypical facial pain	3	No	Left	Cavernous	ND	Pterional	Total	4	Trochlear nerve palsy
20	Du	2003	United States	17	F	Headache, diplopia	3	No	Left	Cavernous	38 × 29 × 25	Orbitozygomatic pterional	Total	Discharge	Asymptomatic
21	Shenoy	2004	India	54	F	Headache, extremity and facial hemiparesis, dysarthria, dysphagia	2	No	Right	Cisternal	ND	Subtemporal transtentorial	Total	12	Left hemianesthesia
22	Ohba	2006	Japan	42	M	Extremity and facial hemiparesis, diplopia, facial hemianesthesia	2 weeks	Yes	Right	Cisternal	30	Anterior transpetrosal	Total	4	Trochlear nerve palsy
23	Gerganov	2007	Germany	52	F	Facial hemianesthesia, facial pain, hearing loss, diplopia, ataxia, extremity hemiparesis	10	Yes	Left	Cisternal	25	Retrosigmoid	Total	28	Trochlear nerve palsy
24	Kohama	2009	Japan	47	F	Extremity hemiparesis, ataxia	5	No	Right	Cisternal	ND	Posterior transpetrosal	Total	Discharge	Trochlear nerve palsy
25	Bartalena	2010	Italy	50	F	Diplopia	3	Yes	Right	Cisternal	25	Subtemporal transtentorial	Total	15	Trochlear nerve palsy
26	Younes	2012	Germany	65	F	Diplopia, vertigo, extremity hemiparesis	NA	Yes	Right	Cisternal	17	Pterional	Subtotal	24	Asymptomatic
27	Boucher	2014	United States	64	M	Diplopia, headache	2	Yes	Right	Cisternal	9 × 7 × 11	Anterior transpetrosal/middle fossa	Total	1	Trochlear nerve palsy
28	Hatae	2014	Japan	44	M	Singultus	10 days	Yes	Left	Cisternal	27 × 27 × 30	Zygomatic transpetrosal (anterior transpetrosal with zygomatic arch resection)	Subtotal	12	Asymptomatic
29	Inoue	2015	Japan	52	M	Ataxia, diplopia, extremity hemianesthesia and hemiparesis	1	Yes	Right	Cisternal	ND	Subtemporal then retrosigmoid (2 operations)	Subtotal	6	Trochlear nerve palsy
30	Samadian	2015	Iran	63	M	Diplopia, headache	8	No	Left	Cisternal	ND	suboccipital retrosigmoid	Total	ND	Trochlear nerve palsy
31	Chaudhry	2016	United States	24	F	Headache	11 days	No	Right	Cisternal	24 × 22 × 31	Paraoccipital posterior interhemispheric transtentorial	Total	6	Trochlear nerve palsy
32	Liu	2016	China	65	M	Facial pain	4	Yes	Right	Cisternal	27 × 27 × 30	Retrosigmoid	Total	24	Trochlear nerve palsy
33	Cunha	2017	Brazil	29	F	Headache, diplopia, Blurred vision, Nausea and vomiting	36	Yes	Left	Pineal region	ND	Infratentorial supracerebellar	Subtotal	ND	Trochlear nerve palsy
34	Nesvick	2017	United States	50	F	Trigeminal neuragia	6	No	Left	Cisternal	17 × 9 × 8	Retrosigmoid	Total	3	Trochlear nerve palsy
35	Farrokhi	2018	Iran	12	M	Headache, Ataxia, Diplopia	2	Yes	Bilateral	Pineal region	20	Suboccipital transvelar	Total	144	None
36	Torun	2018	United States	24	M	Headache, Ataxia, Diplopia	36	Yes	Left	Cisternocavernous	35 × 20 × 15	Subfrontal pterional	Total	24	Trochlear nerve palsy
37	Tolisano	2019	United States	41	M	Headache, Ataxia	6	No	Left	Cisternal	18 × 26	Transpetrosal retrolabyrinthine	Total	ND	Trochlear nerve palsy
38	Erdem	2020	Turkey	49	F	Hemihypoesthesia	2	No	Right	Cisternal	ND	Retrosigmoid	Total	2	None
39	Lan	2020	Taiwan China	65	M	Headache, Dizziness	NA	No	Middle	Pineal region	ND	Infratentorial supracerebellar	Subtotal	ND	ND
40	Fujiwara	2021	Japan	61	M	left hemiparesis, right abducens nerve palsy, bilateral trigeminal neuralgia	NA	No	Right	Cisternal	25 × 22 × 25	Subtemporal transtentorial approach	Total	ND	None
41	Ozoner	2022	Turkey	41	M	Facial hemihypoesthesia (V), Left hemiparesis, Decreased gag reflex	60	No	Right	Cisternal	32 × 19 × 22	Lateral suboccipital supracerebellar transtentorial	Total	60	None
42	Ozoner	2022	Turkey	71	F	Diplopia (trochlear nerve palsy), Hemiparesis	5	Yes	Left	Cisternocavernous	35 × 25 × 26	Lateral suboccipital supracerebellar transtentorial	Total	12	Trochlear nerve palsy
43	Present case	2022	China	64	F	Headache	2	No	Right	Cisternal	23 × 20 × 12	Subtemporal	Total	3	Trochlear nerve palsy
